# Supplementary material for: Enhancing outcome prediction of concurrent chemoradiation treatment in patients with locally advanced cervical cancer through plasma extracellular vesicle proteomics
Source: Heliyon. 2024 Aug 22;10(16):e36374. doi: 10.1016/j.heliyon.2024.e36374 (PMC11388600; doi:10.1016/j.heliyon.2024.e36374)
Supplement: Multimedia component 3 [file mmc3.xlsx]

## Sheet: USEC protein rank
prot	entry	T1_norm_intens	T2_norm_intens	T3_norm_intens	T1_rank	T2_rank	T3_rank
A0A075B6H7	KV37	0.319651	0.349989	0.289347	121	119	110
A0A075B6N2	TVBT1	0.253362	0.213848	0.111715	194	268	264
A0A075B6S2	KVD29	0.33454	0.353954	0.309324	107	113	88
A0A0A0MRZ8	KVD11	0.304169	0.328054	0.293963	146	141	102
A0A0A6YYK1	TVA81	0.235832	0.243224	0.136862	217	242	232
A0A0B4J1V0	HV315	0.25032	0.265873	0.165795	195	208	202
A0A0C4DH41	HV461	0.310455	0.317931	0.265999	135	157	134
A0A0G2JMI3	HV692	0.308984	0.337188	0.22833	138	134	165
A0A0J9YX35	HV64D	0.329849	0.339809	0.262597	112	127	138
A0A1B0GTW7	CIROP	0.367089	0.390424	0.371099	79	79	47
A1L390	PKHG3	0.701356	0.657186	0.667988	9	14	11
A4UGR9	XIRP2	0.269816	0.284646	0.221817	178	187	170
A6NCL2	LRCL1	0.197521	0.25696	0.196793	264	221	183
A6NGW2	STRCL	0.24936	0.226641	0.126715	198	260	250
A6NKQ9	CGB1	0.19144	0.225073	0.155564	268	263	213
A6NMB1	SIG16	0.352717	0.330808	0.275302	91	140	125
A6NMZ7	CO6A6	0.230188	0.244596	0.129592	228	237	240
A8TX70	CO6A5	0.374657	0.408599	0.306788	76	69	91
B9A064	IGLL5	0.361575	0.380134	0.314988	83	88	81
E9PAV3	NACAM	0.309178	0.325716	0.250039	137	145	152
O00268	TAF4	0.305164	0.325268	0.261313	144	148	141
O14686	KMT2D	0.357274	0.404531	0.297599	86	71	98
O15018	PDZD2	0.327984	0.351809	0.281533	116	114	118
O15020	SPTN2	0.307275	0.344081	0.271405	140	125	130
O15049	N4BP3	0.210284	0.229317	0.134721	252	256	234
O15354	GPR37	0.315864	0.377658	0.277316	128	91	121
O15399	NMDE4	0.285553	0.312741	0.220012	162	162	171
O15438	MRP3	0.369035	0.420119	0.289555	78	58	108
O43497	CAC1G	0.2172	0.253391	0.136411	245	227	233
O43866	CD5L	0.370416	0.35635	0.321347	77	110	75
O60281	ZN292	0.23762	0.286825	0.187586	215	186	189
O60500	NPHN	0.253567	0.259911	0.16306	193	216	206
O60610	DIAP1	0.294597	0.337406	0.285871	156	133	115
O75147	OBSL1	0.255552	0.276417	0.168278	192	196	199
O75197	LRP5	0.445981	0.453798	0.399239	44	45	43
O75369	FLNB	0.281105	0.273857	0.237726	164	198	161
O75592	MYCB2	0.199654	0.248524	0.137712	260	234	231
O75882	ATRN	0.174955	0.172035	0.069966	275	273	275
O75899	GABR2	0.246429	0.234044	0.0987822	202	253	268
O95996	APCL	0.244036	0.402981	0.292462	204	73	105
P00738	HPT	0.405911	0.383065	0.319353	55	84	77
P01023	A2MG	0.505525	0.597938	0.438347	31	25	35
P01024	CO3	0.293881	0.350454	0.260339	157	118	143
P01137	TGFB1	0.249087	0.250059	0.192155	199	233	187
P01591	IGJ	0.289269	0.288788	0.241474	159	183	159
P01619	KV320	0.342678	0.35931	0.289454	100	107	109
P01762	HV311	0.316544	0.319242	0.302228	126	153	94
P01834	IGKC	0.642714	0.669468	0.607756	18	13	16
P01857	IGHG1	0.375006	0.410949	0.313729	75	67	83
P01859	IGHG2	0.672881	0.62738	0.654904	13	21	13
P01871	IGHM	0.617867	0.738357	0.618619	19	5	14
P01876	IGHA1	0.395723	0.386518	0.294638	62	82	101
P02452	CO1A1	0.240209	0.241026	0.104341	212	245	266
P02458	CO2A1	0.328763	0.350726	0.261708	114	116	139
P02647	APOA1	0.328346	0.361985	0.271308	115	104	131
P02649	APOE	0.531782	0.569663	0.516499	28	30	27
P02654	APOC1	0.230494	0.252002	0.131977	226	230	238
P02655	APOC2	0.467272	0.444517	0.412275	40	48	41
P02656	APOC3	0.330393	0.371098	0.271639	111	98	129
P02671	FIBA	0.569866	0.652302	0.550408	24	16	25
P02675	FIBB	0.512357	0.533196	0.448603	30	32	33
P02679	FIBG	0.487857	0.503913	0.434349	34	37	36
P02745	C1QA	0.31871	0.35646	0.276127	124	109	124
P02746	C1QB	0.262998	0.293835	0.208663	187	176	175
P02747	C1QC	0.658744	0.702215	0.696873	15	10	8
P02751	FINC	0.658868	0.611593	0.581168	14	22	21
P02786	TFR1	0.302453	0.325685	0.224382	149	146	168
P04003	C4BPA	0.352959	0.358424	0.277008	89	108	123
P04114	APOB	0.680606	0.677303	0.678812	12	11	10
P04275	VWF	0.530379	0.585837	0.508318	29	28	29
P04278	SHBG	0	0	0	279	279	279
P04908	H2A1B	0.229246	0.261467	0.160068	229	214	209
P06312	KV401	0.269916	0.281072	0.20796	177	193	176
P07949	RET	0.0629339	0.093288	0.0126526	277	278	277
P08069	IGF1R	0.256524	0.270902	0.159888	191	202	210
P08123	CO1A2	0.212158	0.234793	0.122779	248	252	256
P08138	TNR16	0.280006	0.335316	0.270837	166	136	132
P08519	APOA	0.314391	0.338137	0.258501	131	130	146
P09683	SECR	0.365684	0.383376	0.332198	80	83	68
P09871	C1S	0.334708	0.354984	0.299681	106	112	96
P0C0L4	CO4A	0.333509	0.335335	0.308116	108	135	89
P0CF74	IGLC6	0.355072	0.368731	0.278394	88	99	120
P10909	CLUS	0.280895	0.306315	0.200167	165	166	180
P11279	LAMP1	0.333148	0.345397	0.301198	109	124	95
P12111	CO6A3	0.425391	0.429384	0.336225	48	53	64
P13942	COBA2	0.390148	0.41072	0.352375	66	68	54
P15502	ELN	0.41694	0.419403	0.325857	53	59	73
P15822	ZEP1	0.219625	0.222105	0.113232	241	265	263
P15924	DESP	0.302514	0.346235	0.28887	148	123	111
P18583	SON	0.22325	0.260263	0.146714	235	215	220
P20701	ITAL	0.47298	0.515349	0.510677	38	34	28
P20849	CO9A1	0.391395	0.37896	0.305441	64	89	93
P23468	PTPRD	0.210396	0.255701	0.166074	251	223	201
P25067	CO8A2	0.224733	0.232093	0.116707	232	254	260
P29474	NOS3	0.314501	0.341235	0.277017	130	126	122
P30101	PDIA3	0.260809	0.270112	0.134668	188	203	235
P31151	S10A7	0.420424	0.416945	0.377012	50	62	46
P35542	SAA4	0.27462	0.30677	0.226505	172	165	166
P39880	CUX1	0.307811	0.339443	0.310917	139	128	84
P46013	KI67	0.242618	0.266105	0.153082	206	207	216
P46821	MAP1B	0.301202	0.33234	0.247557	152	138	153
P48357	LEPR	0.344387	0.378205	0.307558	98	90	90
P48634	PRC2A	0.35131	0.372641	0.321244	93	97	76
P51532	SMCA4	0.318972	0.31873	0.23525	123	154	162
P51587	BRCA2	0.360111	0.351553	0.310296	84	115	87
P51610	HCFC1	0.239139	0.254649	0.140073	213	224	226
P52849	NDST2	0.244054	0.230966	0.139563	203	255	227
P53420	CO4A4	0.238188	0.242488	0.0925373	214	244	269
P54259	ATN1	0.568705	0.550124	0.503059	26	31	30
P54652	HSP72	0.232512	0.26539	0.152912	222	209	217
P55056	APOC4	0.223537	0.243304	0.138686	234	241	229
P58107	EPIPL	0.235959	0.259131	0.123801	216	219	252
P60709	ACTB	0.357241	0.36845	0.315192	87	101	80
P62341	SELT	0.349403	0.396666	0.332261	95	77	67
P62805	H4	0.33701	0.374173	0.254666	103	96	149
P68871	HBB	0.398793	0.423943	0.335135	60	56	65
P69892	HBG2	0.38471	0.380173	0.345408	68	87	59
P69905	HBA	0.426256	0.463384	0.41261	47	41	40
P78527	PRKDC	0.27166	0.259314	0.154662	175	218	215
P85037	FOXK1	0.259535	0.291655	0.171295	190	180	197
P98088	MUC5A	0.264678	0.337888	0.183287	185	131	191
P98161	PKD1	0.414206	0.456361	0.364169	54	44	50
Q00610	CLH1	0.459503	0.43738	0.380021	42	49	44
Q01484	ANK2	0.318547	0.395207	0.31866	125	78	78
Q01955	CO4A3	0.363757	0.401429	0.322057	81	75	74
Q02224	CENPE	0.301467	0.325436	0.196562	151	147	184
Q02383	SEMG2	0.343411	0.368474	0.298447	99	100	97
Q03164	KMT2A	0.18834	0.228837	0.125252	270	257	251
Q07954	LRP1	0.400456	0.433864	0.361204	58	51	52
Q08345	DDR1	0.22302	0.163905	0.0105159	237	275	278
Q08380	LG3BP	0.297029	0.314398	0.243246	154	161	157
Q0VG06	FP100	0.283737	0.425368	0.338761	163	55	62
Q10571	MN1	0.223243	0.24063	0.123717	236	248	253
Q13459	MYO9B	0.278799	0.327086	0.247124	167	143	155
Q13613	MTMR1	0.322389	0.32737	0.291934	119	142	107
Q14031	CO4A6	0.179436	0.264847	0.154828	273	210	214
Q14204	DYHC1	0.731494	0.645248	0.700321	7	17	6
Q14392	LRC32	0.58287	0.627542	0.581767	22	20	20
Q14517	FAT1	0.347035	0.4341	0.341742	96	50	60
Q14686	NCOA6	0.267709	0.284356	0.219821	182	188	172
Q14789	GOGB1	0.304986	0.318318	0.181323	145	156	193
Q15025	TNIP1	0.344995	0.355152	0.287412	97	111	112
Q2TB90	HKDC1	0.230977	0.264767	0.115274	225	211	262
Q2VWA4	SKOR2	0.230201	0.271505	0.157177	227	200	212
Q3V6T2	GRDN	0.26052	0.319917	0.260717	189	152	142
Q460N5	PAR14	0.268937	0.294338	0.203275	180	175	179
Q569K6	CC157	0.242455	0.181105	0.0870854	207	272	271
Q58EX2	SDK2	0.201711	0.206502	0.100898	259	269	267
Q5FWF4	ZRAB3	0.320412	0.361439	0.265274	120	105	135
Q5H8C1	FREM1	0.264166	0.306304	0.185622	186	167	190
Q5SW79	CE170	0.300752	0.308352	0.252069	153	164	150
Q5SZK8	FREM2	0.315298	0.275055	0.160119	129	197	208
Q5T1R4	ZEP3	0.770916	0.822097	0.793635	2	2	2
Q5T4S7	UBR4	0.241185	0.281225	0.165332	210	192	204
Q5T6X5	GPC6A	0.19052	0.240793	0.126732	269	247	249
Q5THK1	PR14L	0.225552	0.262125	0.0845619	231	213	272
Q5VST9	OBSCN	0.27796	0.36016	0.261545	170	106	140
Q5VU43	MYOME	0.217119	0.204429	0.127473	246	270	245
Q5VYJ5	MALR1	0.20668	0.24316	0.129269	254	243	241
Q6F5E8	CARL2	0.306686	0.315742	0.255152	141	159	148
Q6IQ32	ADNP2	0.396062	0.403703	0.36246	61	72	51
Q6NUQ4	TM214	0.266061	0.268611	0.204523	184	205	178
Q6P0Q8	MAST2	0.24241	0.287396	0.205959	208	185	177
Q6T4R5	NHS	0.734269	0.714206	0.699698	5	9	7
Q6TFL3	CC171	0.381948	0.377392	0.326338	69	93	72
Q6UXC1	AEGP	0.26659	0.320981	0.223078	183	151	169
Q6W3E5	GDPD4	0.417596	0.449369	0.370485	52	46	49
Q6ZRS2	SRCAP	0.229112	0.259474	0.143514	230	217	223
Q6ZSJ9	SHSA6	0.268157	0.288423	0.213619	181	184	173
Q6ZSN1	YI023	0.474062	0.413924	0.337372	37	63	63
Q6ZTK2	YP015	0.249806	0.295918	0.166371	197	174	200
Q76KP1	B4GN4	0.289215	0.262761	0.0893174	160	212	270
Q7RTY7	OVCH1	0.20207	0.246877	0.118009	257	235	259
Q7Z7M0	MEGF8	0.309937	0.304633	0.247501	136	168	154
Q86VR2	RETR3	0.450537	0.470184	0.399407	43	40	42
Q86WI1	PKHL1	0.375424	0.405111	0.34624	73	70	57
Q8IU80	TMPS6	0.502574	0.531439	0.493969	32	33	31
Q8IVF2	AHNK2	0.217707	0.243397	0.132904	244	240	237
Q8IWB9	TEX2	0.232481	0.271239	0.189766	223	201	188
Q8IWU2	LMTK2	0.178991	0.22435	0.133369	274	264	236
Q8IXJ9	ASXL1	0.216101	0.238983	0.120493	247	250	257
Q8IZU9	KIRR3	0.218382	0.252547	0.129036	242	229	243
Q8N103	TAGAP	0.737469	0.731944	0.703828	4	7	5
Q8N114	SHSA5	0.484057	0.429655	0.425795	35	52	38
Q8N3K9	CMYA5	0.70041	0.729587	0.663885	10	8	12
Q8N442	GUF1	0.195383	0.251902	0.14446	267	231	222
Q8N729	NPW	0.247825	0.292431	0.115972	200	178	261
Q8NBS3	S4A11	0.210439	0.244495	0.150456	250	238	219
Q8ND23	CARL3	0.761283	0.798652	0.771952	3	3	3
Q8ND61	CC020	0.465031	0.480511	0.486486	41	39	32
Q8NDA2	HMCN2	0.241777	0.281849	0.192883	209	190	186
Q8NDG6	TDRD9	0.278339	0.290576	0.210574	169	181	174
Q8NEZ4	KMT2C	0.42111	0.448963	0.349854	49	47	55
Q8NF50	DOCK8	0.650024	0.635555	0.594764	16	19	18
Q8NFW1	COMA1	0.327701	0.267566	0.329968	117	206	70
Q8NG04	S2610	0.303482	0.297275	0.242509	147	172	158
Q8TC56	GAR3	0.273253	0.279363	0.228443	173	194	164
Q8TD57	DYH3	0.59028	0.642679	0.572406	20	18	22
Q8TE73	DYH5	0.198754	0.273279	0.127627	261	199	244
Q8TEK3	DOT1L	0.278742	0.296608	0.272376	168	173	128
Q8WV24	PHLA1	0.338838	0.387373	0.17706	101	81	194
Q8WVB6	CTF18	0.19584	0.225475	0.123277	266	262	254
Q8WXH0	SYNE2	0.296658	0.323188	0.274935	155	149	126
Q8WY22	BRI3B	0.394164	0.413616	0.370856	63	64	48
Q92538	GBF1	0.336408	0.331708	0.259733	104	139	144
Q969E3	UCN3	0.204739	0.243883	0.122893	255	239	255
Q96A98	TIP39	0.211453	0.183414	0.0826438	249	271	273
Q96AG4	LRC59	0.154236	0.15349	0.129074	276	276	242
Q96AX9	MIB2	0.47113	0.484119	0.429883	39	38	37
Q96EZ4	MYEOV	0.378549	0.41321	0.33995	71	65	61
Q96PE1	AGRA2	0.271832	0.289265	0.17308	174	182	195
Q96PE2	ARHGH	0.319146	0.326537	0.258466	122	144	147
Q96PQ0	SORC2	0.234085	0.256763	0.151814	220	222	218
Q96PZ7	CSMD1	0.286379	0.314878	0.263746	161	160	137
Q96Q05	TPPC9	0.350757	0.382288	0.285025	94	86	116
Q96Q15	SMG1	0.316217	0.402496	0.287389	127	74	113
Q96RR1	PEO1	0.358713	0.382359	0.243573	85	85	156
Q96RV3	PCX1	0.232286	0.240831	0.11011	224	246	265
Q96RW7	HMCN1	0.208021	0.220421	0.137791	253	266	230
Q96SL1	DIRC2	0.197409	0.227264	0.165744	265	258	203
Q96T58	MINT	0.274651	0.268904	0.226497	171	204	167
Q99466	NOTC4	0.242695	0.374405	0.198246	205	95	181
Q9BTC0	DIDO1	0.391053	0.365754	0.310636	65	102	86
Q9BVP2	GNL3	0.233771	0.250272	0.146653	221	232	221
Q9BWT3	PAPOG	0.0589058	0.146155	0.0179243	278	277	276
Q9BZG8	DPH1	0.247378	0.281532	0.196823	201	191	182
Q9C0F0	ASXL3	0.187341	0.254428	0.158209	271	226	211
Q9H0B3	IQCN	0.331332	0.347438	0.267857	110	122	133
Q9H251	CAD23	0.575004	0.570482	0.541997	23	29	26
Q9H2H9	S38A1	0.540177	0.600221	0.560396	27	24	24
Q9H3S7	PTN23	0.379911	0.412041	0.310832	70	66	85
Q9H4A3	WNK1	0.338641	0.338523	0.297117	102	129	99
Q9H4H8	FA83D	0.646762	0.65642	0.606478	17	15	17
Q9HC10	OTOF	1	1	1	1	1	1
Q9HCI5	MAGE1	0.432494	0.460004	0.378546	46	43	45
Q9HD23	MRS2	0.221167	0.24589	0.168867	240	236	198
Q9NPA2	MMP25	0.311753	0.377107	0.172847	133	94	196
Q9NPY3	C1QR1	0.377524	0.423818	0.332872	72	57	66
Q9NR48	ASH1L	0.375387	0.427282	0.348501	74	54	56
Q9NR99	MXRA5	0.419181	0.419344	0.305971	51	60	92
Q9NS15	LTBP3	0.474686	0.513	0.331629	36	35	69
Q9NSC2	SALL1	0.404612	0.400649	0.32715	56	76	71
Q9NU22	MDN1	0.399004	0.389242	0.346223	59	80	58
Q9NX52	RHBL2	0.305765	0.377488	0.293582	143	92	103
Q9NXL9	MCM9	0.250098	0.299088	0.237789	196	171	160
Q9NYQ7	CELR3	0.20347	0.317089	0.250638	256	158	151
Q9NYZ4	SIGL8	0.329586	0.321223	0.281602	113	150	117
Q9NZJ4	SACS	0.432567	0.462374	0.357815	45	42	53
Q9NZJ5	E2AK3	0.362699	0.365228	0.316687	82	103	79
Q9P1Y5	CAMP3	0.73186	0.754367	0.685663	6	4	9
Q9P203	BTBD7	0.385107	0.419241	0.314255	67	61	82
Q9P2D1	CHD7	0.198113	0.237741	0.127465	262	251	246
Q9P2D7	DYH1	0.682237	0.676865	0.610965	11	12	15
Q9UBC2	EP15R	0.291716	0.291687	0.263755	158	179	136
Q9UJ98	STAG3	0.352241	0.301962	0.25917	92	169	145
Q9UJQ4	SALL4	0.240752	0.278269	0.193227	211	195	185
Q9UKF2	ADA30	0.221977	0.254433	0.138868	239	225	228
Q9UKN1	MUC12	0.201864	0.226716	0.120048	258	259	258
Q9UKN7	MYO15	0.19776	0.253237	0.129983	263	228	239
Q9UKX7	NUP50	0.234366	0.292877	0.161913	219	177	207
Q9ULE0	WWC3	0.569544	0.593887	0.585681	25	26	19
Q9ULK5	VANG2	0.584992	0.600336	0.563547	21	23	23
Q9ULM3	YETS2	0.716992	0.736502	0.73684	8	6	4
Q9UN74	PCDA4	0.235005	0.164434	0.127223	218	274	247
Q9UP79	ATS8	0.402698	0.591047	0.445865	57	27	34
Q9UPR0	PLCL2	0.222655	0.216894	0.127086	238	267	248
Q9WJR5	POK19	0.270182	0.282354	0.182398	176	189	192
Q9Y2F5	ICE1	0.310986	0.337425	0.272915	134	132	127
Q9Y2I7	FYV1	0.224071	0.239328	0.141326	233	249	224
Q9Y2K2	SIK3	0.327323	0.349933	0.2926	118	120	104
Q9Y3P9	RBGP1	0.217814	0.258969	0.141259	243	220	225
Q9Y4A5	TRRAP	0.180974	0.226042	0.0818557	272	261	274
Q9Y4B6	DCAF1	0.35293	0.350577	0.292097	90	117	106
Q9Y4D7	PLXD1	0.268983	0.309494	0.164629	179	163	205
Q9Y566	SHAN1	0.305996	0.348216	0.233923	142	121	163
Q9Y5H2	PCDGB	0.498739	0.509786	0.421283	33	36	39
Q9Y5H6	PCDA8	0.301936	0.335084	0.295337	150	137	100
Q9Y6N7	ROBO1	0.312423	0.300167	0.280995	132	170	119
Q9Y6R7	FCGBP	0.334959	0.318483	0.287099	105	155	114

## Sheet: UC protein rank
prot	entry	T1_norm_intens	T2_norm_intens	T3_norm_intens	T1_rank	T2_rank	T3_rank
A0A075B6H7	KV37	0.593394	0.571426	0.601593	25	23	19
A0A075B6H9	LV469	0.183598	0.199739	0.216387	102	88	80
A0A075B6I0	LV861	0.311126	0.276698	0.304082	70	69	61
A0A075B6I9	LV746	0.283912	0.205184	0.224162	74	85	77
A0A075B6K0	LV316	0.193964	0.141429	0.102144	98	106	105
A0A075B6K4	LV310	0.205046	0.156128	0.171488	95	98	89
A0A075B6K5	LV39	0.0697303	0.0268304	0.00850021	161	181	177
A0A075B6P5	KV228	0.132375	0.0951687	0.0855983	126	127	116
A0A075B6R9	KVD24	0.208144	0.141049	0.0835034	93	107	118
A0A0A0MRZ8	KVD11	0.565398	0.50651	0.549367	31	33	28
A0A0A0MT36	KVD21	0.0533002	0.0372918	0.0137911	169	175	174
A0A0B4J1U7	HV601	0.153526	0.113979	0.0851981	117	119	117
A0A0B4J1V0	HV315	0.27662	0.224586	0.214938	76	81	81
A0A0B4J1X5	HV374	0.202606	0.218569	0.164787	96	82	90
A0A0B4J2D9	KVD13	0.0939545	0.0374449	0.0376164	145	174	144
A0A0C4DH25	KVD20	0.33052	0.266388	0.291137	66	70	62
A0A0C4DH29	HV103	0.115529	0.100614	0.0426012	132	123	136
A0A0C4DH31	HV118	0.461875	0.410205	0.383508	43	44	47
A0A0C4DH34	HV428	0.109953	0.102657	0.0709646	138	121	129
A0A0C4DH35	HV335	0.0824597	0.0549874	0.0219541	153	150	165
A0A0C4DH38	HV551	0.045765	0.0342854	0.0150188	175	179	173
A0A0C4DH67	KV108	0.106132	0.0609073	0.0914946	139	141	113
A0A0C4DH72	KV106	0.0706704	0.0560542	0.0361405	160	148	147
A0A0G2JS06	LV539	0.176759	0.149004	0.0992803	104	103	108
A0A0J9YX35	HV64D	0.389152	0.346519	0.334713	57	57	56
A0A2R8Y619	H2BK1	0.207877	0.259189	0.269904	94	72	67
A6NMB1	SIG16	0.779699	0.686672	0.704088	10	11	12
B9A064	IGLL5	0.788698	0.711826	0.761072	9	9	9
O14791	APOL1	0.261419	0.232903	0.174336	81	77	88
O43866	CD5L	0.577972	0.515775	0.525793	29	31	32
O75636	FCN3	0.264752	0.215093	0.232462	79	83	73
O75916	RGS9	0.130674	0.123159	0.224908	127	115	75
O95445	APOM	0.136971	0.121249	0.0748056	123	116	125
O95900	TRUB2	0.147524	0.100112	0.0748259	120	124	124
P00450	CERU	0.132833	0.0916046	0.0415076	125	129	139
P00488	F13A	0.0501622	0.0539361	0.0262459	172	153	158
P00734	THRB	0.0782769	0.0553387	0.0116388	155	149	176
P00736	C1R	0.438301	0.444071	0.46593	46	40	39
P00738	HPT	0.62941	0.517211	0.532535	20	30	31
P00739	HPTR	0.012098	0.0440963	0.0329394	181	166	152
P00747	PLMN	0.258471	0.28206	0.263076	83	67	69
P00751	CFAB	0.263962	0.232006	0.23474	80	78	70
P01009	A1AT	0.333108	0.245764	0.213718	65	74	82
P01011	AACT	0.174924	0.098785	0.0665644	107	125	130
P01023	A2MG	1	1	1	1	1	1
P01024	CO3	0.607151	0.583647	0.579435	22	21	22
P01031	CO5	0.270453	0.261121	0.221344	78	71	78
P01042	KNG1	0.0470482	0.0508653	0.00480126	174	155	180
P01591	IGJ	0.244868	0.155086	0.155841	86	100	92
P01599	KV117	0.0651601	0.0577	0.00264873	163	146	181
P01602	KV105	0.395227	0.328457	0.404695	53	60	45
P01619	KV320	0.568289	0.528812	0.550656	30	29	27
P01700	LV147	0.340685	0.291114	0.2872	64	65	63
P01701	LV151	0.32903	0.253876	0.227888	67	73	74
P01706	LV211	0.218607	0.177068	0.0944061	90	93	111
P01709	LV208	0.261281	0.188069	0.140455	82	91	96
P01718	LV327	0.173306	0.108	0.0997604	109	120	107
P01768	HV330	0.237491	0.212669	0.12553	89	84	100
P01780	HV307	0.384455	0.333301	0.322445	59	58	58
P01782	HV309	0.122777	0.0606418	0.00187743	130	142	182
P01834	IGKC	0.890294	0.753371	0.790722	7	8	7
P01857	IGHG1	0.957773	0.919513	0.956438	3	2	2
P01859	IGHG2	0.727576	0.690532	0.719037	12	10	10
P01860	IGHG3	0.650221	0.652349	0.669164	17	14	14
P01861	IGHG4	0.418655	0.416302	0.421304	48	43	42
P01871	IGHM	0.96705	0.899203	0.922675	2	3	3
P01876	IGHA1	0.602954	0.529807	0.51194	23	27	33
P01877	IGHA2	0.181708	0.131293	0.0903325	103	111	114
P02042	HBD	0.169466	0.128015	0.0831865	110	114	119
P02647	APOA1	0.472708	0.358383	0.314514	41	55	59
P02649	APOE	0.394019	0.390191	0.308137	54	46	60
P02654	APOC1	0.0404969	0.0463819	0.0251909	177	160	161
P02655	APOC2	0.273952	0.285397	0.224577	77	66	76
P02656	APOC3	0.548316	0.493703	0.418395	36	35	43
P02671	FIBA	0.93232	0.764671	0.768725	5	7	8
P02675	FIBB	0.942653	0.817293	0.832026	4	5	5
P02679	FIBG	0.723638	0.598226	0.597515	13	17	20
P02741	CRP	0.0744571	0.047182	0.0130073	157	158	175
P02743	SAMP	0.0976228	0.0907627	0.03399	143	130	151
P02745	C1QA	0.639653	0.586007	0.606206	19	19	18
P02746	C1QB	0.512823	0.478683	0.5081	38	37	34
P02747	C1QC	0.647778	0.645236	0.664446	18	15	15
P02748	CO9	0.175608	0.148289	0.0861886	106	104	115
P02751	FINC	0.581129	0.55136	0.533766	28	25	30
P02760	AMBP	0.185684	0.138508	0.108205	100	108	104
P02765	FETUA	0.35702	0.331021	0.26889	63	59	68
P02766	TTHY	0.0103055	0.0415012	0.0308535	182	171	154
P02774	VTDB	0.0771328	0.0447167	0.0231423	156	164	163
P02786	TFR1	0.16148	0.08771	0.121194	115	131	103
P02787	TRFE	0.408401	0.347713	0.332721	50	56	57
P02788	TRFL	0.144794	0.0839296	0.0425794	122	133	137
P02790	HEMO	0.017217	0.0526531	0.0308369	180	154	155
P02792	FRIL	0.0593584	0.0349122	0.0203829	166	177	168
P03952	KLKB1	0.103316	0.0460466	0.0207357	141	161	167
P04003	C4BPA	0.614063	0.585651	0.589475	21	20	21
P04004	VTNC	0.0549957	0.0423171	0.0323684	168	168	153
P04114	APOB	0.596546	0.542701	0.472242	24	26	38
P04196	HRG	0.0420574	0.0543064	0.0159501	176	151	171
P04275	VWF	0.510434	0.485645	0.488649	39	36	37
P04406	G3P	0.242451	0.225453	0.219142	87	79	79
P04430	KV116	0.0902971	0.0446353	0.026871	148	165	157
P04908	H2A1B	0.110858	0.0934454	0.0471025	136	128	133
P05090	APOD	0.112157	0.0384547	0.0786445	134	172	122
P05109	S10A8	0.167377	0.158694	0.182789	112	96	86
P05155	IC1	0.251848	0.24304	0.205341	85	75	84
P05156	CFAI	0.104169	0.0776039	0.00616758	140	137	179
P05546	HEP2	0.150757	0.0805838	0.0216158	118	134	166
P06310	KV230	0.4028	0.291801	0.285333	52	64	65
P06331	HV434	0.326933	0.292906	0.287096	68	63	64
P06702	S10A9	0.0948544	0.068228	0.0423737	144	140	138
P07225	PROS	0.391446	0.396102	0.354804	56	45	51
P07357	CO8A	0.0268511	0	0.0366544	179	183	146
P07358	CO8B	0.032695	0.032364	0.0238253	178	180	162
P07360	CO8G	0.0509967	0.0160905	0.0150496	170	182	172
P07478	TRY2	0.739579	0.656989	0.685907	11	13	13
P08519	APOA	0.31326	0.314128	0.275117	69	62	66
P08603	CFAH	0.0691185	0.0598491	0.0492724	162	144	132
P09871	C1S	0.710139	0.665741	0.708392	15	12	11
P0C0L4	CO4A	0.58561	0.574386	0.577756	26	22	23
P0C0L5	CO4B	0.147609	0.131157	0.131128	119	112	98
P0DJI8	SAA1	0.0499838	0.0438542	0.0170354	173	167	170
P0DOY3	IGLC3	0.713697	0.615966	0.640733	14	16	17
P10243	MYBA	0.930407	0.843393	0.862947	6	4	4
P10412	H14	0.110005	0.0592426	0.022564	137	145	164
P10909	CLUS	0.300722	0.188395	0.123426	71	90	102
P11226	MBL2	0.059767	0.0496432	0.0352373	165	156	148
P13671	CO6	0.167017	0.134024	0.0775751	113	109	123
P14923	PLAK	0.0900298	0.0471122	0.0407691	149	159	140
P15924	DESP	0.176317	0.0794392	0.0960068	105	135	109
P18428	LBP	0.293354	0.203019	0.142281	72	86	95
P19823	ITIH2	0.124428	0.141716	0.0951107	128	105	110
P19827	ITIH1	0.173451	0.155533	0.136823	108	99	97
P20742	PZP	0.111146	0.0598702	0.0392835	135	143	142
P20851	C4BPB	0.158373	0.171566	0.148154	116	95	93
P22528	SPR1B	0.0921366	0.0417785	0.0349884	146	170	149
P22532	SPR2D	0.0909866	0.0860068	0.0631841	147	132	131
P23528	COF1	0.0626148	0.034562	0.0183917	164	178	169
P27169	PON1	0.0878954	0.119402	0.0394774	150	118	141
P31025	LCN1	0.0794398	0.0474162	0.0367801	154	157	145
P31151	S10A7	0.085824	0.045902	0.00680029	151	162	178
P35542	SAA4	0.215253	0.17659	0.17796	91	94	87
P42685	FRK	0.371012	0.380486	0.361094	62	49	50
P47929	LEG7	0.0555854	0.0375804	0.0386514	167	173	143
P48594	SPB4	0.136323	0.119412	0.0726448	124	117	127
P48740	MASP1	0.114241	0.0955283	0.10129	133	126	106
P51570	GALK1	0.549744	0.566465	0.56591	35	24	24
P55056	APOC4	0.120033	0.070221	0.0445674	131	139	135
P60709	ACTB	0.0717724	0.0776435	0.0454886	159	136	134
P68104	EF1A1	0.101298	0.0421129	0.0254574	142	169	160
P68871	HBB	0.375229	0.382209	0.383133	61	48	48
P69891	HBG1	0.123439	0.101719	0.0722735	129	122	128
P69905	HBA	0.278097	0.278433	0.233517	75	68	72
P81605	DCD	0.409925	0.234887	0.14344	49	76	94
Q01469	FABP5	0.147025	0.150694	0.0804899	121	102	121
Q08380	LG3BP	0.393578	0.387749	0.340083	55	47	53
Q13106	ZN154	0.861853	0.769245	0.80205	8	6	6
Q14624	ITIH4	0.241651	0.193507	0.160331	88	89	91
Q15485	FCN2	0.185451	0.153053	0.124281	101	101	101
Q5T749	KPRP	0.191422	0.0764677	0.0737758	99	138	126
Q5W5X9	TTC23	0.533335	0.529649	0.562669	37	28	25
Q8IW75	SPA12	0.655409	0.592045	0.654291	16	18	16
Q8NI99	ANGL6	0.050919	0.0361624	0.026948	171	176	156
Q8TAA3	PSMA8	0.19541	0.158034	0.129049	97	97	99
Q8TCU4	ALMS1	0.472352	0.425264	0.44534	42	42	40
Q8TER0	SNED1	0.557698	0.432783	0.441559	34	41	41
Q8WWH5	TRUB1	0.386886	0.358624	0.339361	58	54	55
Q8WWZ8	OIT3	0.0729297	0.0450428	0	158	163	183
Q8WZ42	TITIN	0.25576	0.202445	0.195225	84	87	85
Q92824	PCSK5	0.405518	0.328001	0.371505	51	61	49
Q96IQ9	ZN414	0.382255	0.372809	0.385063	60	53	46
Q96P63	SPB12	0.0843431	0.0542929	0.0260547	152	152	159
Q99459	CDC5L	0.291478	0.224895	0.2346	73	80	71
Q99698	LYST	0.487048	0.448347	0.496997	40	39	36
Q9HC29	NOD2	0.583203	0.500336	0.562081	27	34	26
Q9NUJ3	T11L1	0.565361	0.474388	0.501045	32	38	35
Q9NVE4	CCD87	0.561094	0.514402	0.53528	33	32	29
Q9NZT1	CALL5	0	0.0567646	0.0344638	183	147	150
Q9P107	GMIP	0.458217	0.380293	0.341979	44	50	52
Q9UKV0	HDAC9	0.167502	0.131494	0.0938768	111	110	112
Q9ULT8	HECD1	0.433124	0.37476	0.407943	47	52	44
Q9UPR0	PLCL2	0.438741	0.380177	0.339601	45	51	54
Q9UPV0	CE164	0.164349	0.13004	0.0820586	114	113	120
Q9Y6R7	FCGBP	0.212105	0.186698	0.205979	92	92	83

## Sheet: UALCAN tissue expression surv
Gene	ENSEMBLE ID	Log rank P-value	Median FKRPM	High-expression: median survival (in Days)	Low-expression : Median survival (in Days)
FGG	ENSG00000171557	0.017	0	2859	4086
TFRC	ENSG00000115414	0.00052	11887	1453	NA
FN1	ENSG00000206172	0.0041	2	2032	3097
HBA1	ENSG00000072274	0.042	14492.5	1372	4086
*Median FPKM were extracted from raw TCGA data
*Survival data was extracted from UALCAN
